# Supplementary material for: Restoration models of flood resilient bridges: Survey data
Source: Data Brief. 2021 Apr 23;36:107088. doi: 10.1016/j.dib.2021.107088 (PMC8114126; doi:10.1016/j.dib.2021.107088)
Supplement: Supplementary file 2 [file mmc2.xlsx]

## Sheet: answers-restoration duration 
		Expert 1		Expert 2		Expert 3		Expert 4		Expert 5		Average			Standard deviation
code	restoration task	min duration	max duration	min duration	max duration	min duration	max duration	min duration	max duration	min duration	max duration	min duration	max duration	mean duratiion	min duration	max duration	mean
R0	no action is required	0	0	0	0	0	0	0	0	0	0	0	0	0	0	0	0
R1	armouring countermeasures and flow-altering	3	30	3	14	2	10	15	60	5	10	5.6	24.8	15.2	5.36656	21.3354	13.351
R2	temporary support per pier	1	4	2	5	2	12	1	10	10	15	3.2	9.2	6.2	3.83406	4.65833	4.24619
R3	temporary support of one abutment	1	7	1	3	2	15	1	10	10	15	3	10	6.5	3.937	5.19615	4.56658
R4	temporary support of one deck span /segment (midspan or support)	3	15	3	7	1	7	1	10	10	15	3.6	10.8	7.2	3.71484	4.02492	3.86988
R5	repair cracks and spalling with epoxy and/or concrete	1	15	3	6	1	4	7	60	5	10	3.4	19	11.2	2.60768	23.3024	12.955
R6	re-alignment and/or leveling of pier	3	10	5	12	2	7	30	90	20	30	12	29.8	20.9	12.4298	34.831	23.6304
R7	re-alignment of bearings	1	5	2	5	1	5	7	30	3	5	2.8	10	6.4	2.48998	11.1803	6.83516
R8	jacketing or local strengthening (pier or abutment or foundation)	15	28	7	14	2	8	30	120	3	5	11.4	35	23.2	11.5888	48.3322	29.9605
R9	jacketing or local strengthening (deck)	20	40	14	21	2	8	30	90	3	5	13.8	32.8	23.3	11.7983	34.8238	23.3111
R10	re-alignment of deck segment	3	10	1	3	2	8	30	60	5	10	8.2	18.2	13.2	12.276	23.5415	17.9087
R11	erosion protection measures	10	30	5	10	2	10	7		10	15	6.8	16.25	11.525	3.42053	9.46485	6.44269
R12	rip-rap and/or gabions for filling of scour hole and scour protection	10	30	2	5	1	7	7	60	10	15	6	23.4	14.7	4.30116	22.7002	13.5007
R13	removal of debris	1	3	0.5	2	2	10	1	7	10	15	2.9	7.4	5.15	4.00625	5.31977	4.66301
R14	ground improvement per foundation	3	20	10	20	3	15	30	90	10	15	11.2	32	21.6	11.077	32.5192	21.7981
R15	installation of deep foundation system	15	30	30	60	4	20	90	180	30	40	33.8	66	49.9	33.2746	65.4217	49.3482
R16	extension of foundation footing	10	30	10	30	4	20	60	120	20	30	20.8	46	33.4	22.6539	41.5933	32.1236
R17	reconstruction/replacement of the abutment and wingwalls	30	50	20	40	5	30	60	180	40	60	31	72	51.5	20.7364	61.4003	41.0684
R18	reconstruction/replacement of the pier	30	50	45	60	5	40	90	180	40	60	42	78	60	30.9435	57.6194	44.2815
R19	temporary support and replacement of the bearings	1	5	5	10	1	10	2	7	10	15	3.8	9.4	6.6	3.83406	3.78153	3.8078
R20	replacement of the backfill and approach slab and mudjacking	7	25	15	25	3	20	15	60	20	30	12	32	22	6.85565	16.0468	11.4512
R21	replacement of expansion joint	1	3	1	3	2	10	3	15	3	5	2	7.2	4.6	1	5.21536	3.10768
R22	demolish/replacement of a deck span/segment	7	30	30	45	4	50	10	40	60	90	22.2	51	36.6	23.4563	23.0217	23.239
R23	demolish/replacement of the bridge	100	500	240	540	7	200	7	180	90	250	88.8	334	211.4	95.3557	172.279	133.817
R24	please add customised task
R25	please add customised task
R26	please add customised task
R27	please add customised task
R28	please add customised task
R29	please add customised task
R30	please add customised task

## Sheet: answers-spread foundations
expert 1
Damage level	Idle time in days		Restoration time in days (after the initiation of the restoration works)															Restoration tasks & prioritisation (see Table 1)
(see Table 4 for description)	(before any restoration works)		0			3			15			30			60
	min	max	% traffic capacity of the bridge after damage
(1)	(2)	(3)	(4) (check mark “X”)															(5)
			0	50	100	0	50	100	0	50	100	0	50	100	0	50	100	Restoration tasks & prioritisation (see Table 1)	task 1	task 2	task 3	task 4	task 5	task 6	task 7	task 8	task 9	task 10	task 11	task 12	task 13	task 14	task 15	task 16	task 17	task 18	task 19	task 20	task 21	task 22	task 23	task 24	task 25	task 26	task 27	task 28	task 29	task 30	task 31
Minor	1	7	X				X	X			X			X			X	R1, R11, R12, R14	R1: armouring countermeasures and flow-altering	R11: erosion protection measures	R12: rip-rap and/or gabions for filling of scour hole and scour protection	R14: ground improvement per foundation	select a restoration task	select a restoration task	select a restoration task	select a restoration task	select a restoration task	select a restoration task	select a restoration task	select a restoration task	select a restoration task	select a restoration task	select a restoration task	select a restoration task	select a restoration task	select a restoration task	select a restoration task	select a restoration task	select a restoration task	select a restoration task	select a restoration task	select a restoration task	select a restoration task	select a restoration task	select a restoration task	select a restoration task	select a restoration task	select a restoration task	select a restoration task
Moderate	3	10	X			X				X	X			X			X	R1, R11, R12, R14, R15, R16	R1: armouring countermeasures and flow-altering	R11: erosion protection measures	R12: rip-rap and/or gabions for filling of scour hole and scour protection	R14: ground improvement per foundation	R15: installation of deep foundation system	R16: extension of foundation footing	select a restoration task	select a restoration task	select a restoration task	select a restoration task	select a restoration task	select a restoration task	select a restoration task	select a restoration task	select a restoration task	select a restoration task	select a restoration task	select a restoration task	select a restoration task	select a restoration task	select a restoration task	select a restoration task	select a restoration task	select a restoration task	select a restoration task	select a restoration task	select a restoration task	select a restoration task	select a restoration task	select a restoration task	select a restoration task
Extensive	10	20	X			X			X				X			X	X	R1, R2, R4, R5, R6, R7, R8, R9, R10, R11, R12, R14, R15, R16, R19	R1: armouring countermeasures and flow-altering	R2: temporary support per pier	R4: temporary support of one deck span /segment (midspan or support)	R5: repair cracks and spalling with epoxy and/or concrete	R6: re-alignment and/or leveling of pier	R7: re-alignment of bearings	R8: jacketing or local strengthening (pier or abutment or foundation)	R9: jacketing or local strengthening (deck)	R10: re-alignment of deck segment	R11: erosion protection measures	R12: rip-rap and/or gabions for filling of scour hole and scour protection	R14: ground improvement per foundation	R15: installation of deep foundation system	R16: extension of foundation footing	R19: temporary support and replacement of the bearings	select a restoration task	select a restoration task	select a restoration task	select a restoration task	select a restoration task	select a restoration task	select a restoration task	select a restoration task	select a restoration task	select a restoration task	select a restoration task	select a restoration task	select a restoration task	select a restoration task	select a restoration task	select a restoration task
Severe	30	50	X			X			X			X			X	X		R1, R2, R4, R5, R9, R10, R11, R12, R14, R15, R16, R18, R19 R22 or R23	R1: armouring countermeasures and flow-altering	R2: temporary support per pier	R4: temporary support of one deck span /segment (midspan or support)	R5: repair cracks and spalling with epoxy and/or concrete	R9: jacketing or local strengthening (deck)	R10: re-alignment of deck segment	R11: erosion protection measures	R12: rip-rap and/or gabions for filling of scour hole and scour protection	R14: ground improvement per foundation	R15: installation of deep foundation system	R16: extension of foundation footing	R18: reconstruction/replacement of the pier	R19: temporary support and replacement of the bearings	R22: demolish/replacement of a deck span/segment	select a restoration task	select a restoration task	select a restoration task	select a restoration task	select a restoration task	select a restoration task	select a restoration task	select a restoration task	select a restoration task	select a restoration task	select a restoration task	select a restoration task	select a restoration task	select a restoration task	select a restoration task	select a restoration task	select a restoration task
Comments:
expert 2
Damage level	Idle time in days		Restoration time in days (after the initiation of the restoration works)															Restoration tasks & prioritisation (see Table 1)
(see Table 4 for description)	(before any restoration works)		0			3			15			30			60
	min	max	% traffic capacity of the bridge after damage
(1)	(2)	(3)	(4) (check mark “X”)															(5)
			0	50	100	0	50	100	0	50	100	0	50	100	0	50	100	Restoration tasks & prioritisation (see Table 1)	task 1	task 2	task 3	task 4	task 5	task 6	task 7	task 8	task 9	task 10	task 11	task 12	task 13	task 14	task 15	task 16	task 17	task 18	task 19	task 20	task 21	task 22	task 23	task 24	task 25	task 26	task 27	task 28	task 29	task 30	task 31
Minor	2	7			X			X			X			X			X	R12, R5	select a restoration task	select a restoration task	select a restoration task	select a restoration task	select a restoration task	select a restoration task	select a restoration task	select a restoration task	select a restoration task	select a restoration task	select a restoration task	select a restoration task	select a restoration task	select a restoration task	select a restoration task	select a restoration task	select a restoration task	select a restoration task	select a restoration task	select a restoration task	select a restoration task	select a restoration task	select a restoration task	select a restoration task	select a restoration task	select a restoration task	select a restoration task	select a restoration task	select a restoration task	select a restoration task	select a restoration task
Moderate	7	14		X			X				X			X			X	R1, R12, R5	select a restoration task	select a restoration task	select a restoration task	select a restoration task	select a restoration task	select a restoration task	select a restoration task	select a restoration task	select a restoration task	select a restoration task	select a restoration task	select a restoration task	select a restoration task	select a restoration task	select a restoration task	select a restoration task	select a restoration task	select a restoration task	select a restoration task	select a restoration task	select a restoration task	select a restoration task	select a restoration task	select a restoration task	select a restoration task	select a restoration task	select a restoration task	select a restoration task	select a restoration task	select a restoration task	select a restoration task
Extensive	14	21	X			X				X			X				X	R1, R2, R6, R5, R16, R14, R12	select a restoration task	select a restoration task	select a restoration task	select a restoration task	select a restoration task	select a restoration task	select a restoration task	select a restoration task	select a restoration task	select a restoration task	select a restoration task	select a restoration task	select a restoration task	select a restoration task	select a restoration task	select a restoration task	select a restoration task	select a restoration task	select a restoration task	select a restoration task	select a restoration task	select a restoration task	select a restoration task	select a restoration task	select a restoration task	select a restoration task	select a restoration task	select a restoration task	select a restoration task	select a restoration task	select a restoration task
Severe	21	45	X			X			X			X					X	R1, R2, R4, R14, R5, R15, R16, R12	select a restoration task	select a restoration task	select a restoration task	select a restoration task	select a restoration task	select a restoration task	select a restoration task	select a restoration task	select a restoration task	select a restoration task	select a restoration task	select a restoration task	select a restoration task	select a restoration task	select a restoration task	select a restoration task	select a restoration task	select a restoration task	select a restoration task	select a restoration task	select a restoration task	select a restoration task	select a restoration task	select a restoration task	select a restoration task	select a restoration task	select a restoration task	select a restoration task	select a restoration task	select a restoration task	select a restoration task
Comments:
expert 3
Damage level	Idle time in days		Restoration time in days (after the initiation of the restoration works)															Restoration tasks & prioritisation (see Table 1)
(see Table 4 for description)	(before any restoration works)		0			3			15			30			60
	min	max	% traffic capacity of the bridge after damage
(1)	(2)	(3)	(4) (check mark “X”)															(5)
			0	50	100	0	50	100	0	50	100	0	50	100	0	50	100	Restoration tasks & prioritisation (see Table 1)	task 1	task 2	task 3	task 4	task 5	task 6	task 7	task 8	task 9	task 10	task 11	task 12	task 13	task 14	task 15	task 16	task 17	task 18	task 19	task 20	task 21	task 22	task 23	task 24	task 25	task 26	task 27	task 28	task 29	task 30	task 31
Minor	5	20		x			x				x			x			x	R12, R1, R11	select a restoration task	select a restoration task	select a restoration task	select a restoration task	select a restoration task	select a restoration task	select a restoration task	select a restoration task	select a restoration task	select a restoration task	select a restoration task	select a restoration task	select a restoration task	select a restoration task	select a restoration task	select a restoration task	select a restoration task	select a restoration task	select a restoration task	select a restoration task	select a restoration task	select a restoration task	select a restoration task	select a restoration task	select a restoration task	select a restoration task	select a restoration task	select a restoration task	select a restoration task	select a restoration task	select a restoration task
Moderate	3	15		x			x			x				x			x	R11, R12, R14, R5	select a restoration task	select a restoration task	select a restoration task	select a restoration task	select a restoration task	select a restoration task	select a restoration task	select a restoration task	select a restoration task	select a restoration task	select a restoration task	select a restoration task	select a restoration task	select a restoration task	select a restoration task	select a restoration task	select a restoration task	select a restoration task	select a restoration task	select a restoration task	select a restoration task	select a restoration task	select a restoration task	select a restoration task	select a restoration task	select a restoration task	select a restoration task	select a restoration task	select a restoration task	select a restoration task	select a restoration task
Extensive	2	12	x			x				x			x				x	R1, R4, R11, R12, R14, R5	select a restoration task	select a restoration task	select a restoration task	select a restoration task	select a restoration task	select a restoration task	select a restoration task	select a restoration task	select a restoration task	select a restoration task	select a restoration task	select a restoration task	select a restoration task	select a restoration task	select a restoration task	select a restoration task	select a restoration task	select a restoration task	select a restoration task	select a restoration task	select a restoration task	select a restoration task	select a restoration task	select a restoration task	select a restoration task	select a restoration task	select a restoration task	select a restoration task	select a restoration task	select a restoration task	select a restoration task
Severe	1	10	x			x			x				x			x		R1, R2, R4, R8, R14, R17, R16, R15	select a restoration task	select a restoration task	select a restoration task	select a restoration task	select a restoration task	select a restoration task	select a restoration task	select a restoration task	select a restoration task	select a restoration task	select a restoration task	select a restoration task	select a restoration task	select a restoration task	select a restoration task	select a restoration task	select a restoration task	select a restoration task	select a restoration task	select a restoration task	select a restoration task	select a restoration task	select a restoration task	select a restoration task	select a restoration task	select a restoration task	select a restoration task	select a restoration task	select a restoration task	select a restoration task	select a restoration task
Comments:
expert 4
Damage level	Idle time in days		Restoration time in days (after the initiation of the restoration works)															Restoration tasks & prioritisation (see Table 1)
(see Table 4 for description)	(before any restoration works)		0			3			15			30			60
	min	max	% traffic capacity of the bridge after damage
(1)	(2)	(3)	(4) (check mark “X”)															(5)
			0	50	100	0	50	100	0	50	100	0	50	100	0	50	100	Restoration tasks & prioritisation (see Table 1)	task 1	task 2	task 3	task 4	task 5	task 6	task 7	task 8	task 9	task 10	task 11	task 12	task 13	task 14	task 15	task 16	task 17	task 18	task 19	task 20	task 21	task 22	task 23	task 24	task 25	task 26	task 27	task 28	task 29	task 30	task 31
Minor	5	30			x			x			x			x			x	R12	select a restoration task	select a restoration task	select a restoration task	select a restoration task	select a restoration task	select a restoration task	select a restoration task	select a restoration task	select a restoration task	select a restoration task	select a restoration task	select a restoration task	select a restoration task	select a restoration task	select a restoration task	select a restoration task	select a restoration task	select a restoration task	select a restoration task	select a restoration task	select a restoration task	select a restoration task	select a restoration task	select a restoration task	select a restoration task	select a restoration task	select a restoration task	select a restoration task	select a restoration task	select a restoration task	select a restoration task
Moderate	3	30		x			x				x			x			x	R6, R10, R12	select a restoration task	select a restoration task	select a restoration task	select a restoration task	select a restoration task	select a restoration task	select a restoration task	select a restoration task	select a restoration task	select a restoration task	select a restoration task	select a restoration task	select a restoration task	select a restoration task	select a restoration task	select a restoration task	select a restoration task	select a restoration task	select a restoration task	select a restoration task	select a restoration task	select a restoration task	select a restoration task	select a restoration task	select a restoration task	select a restoration task	select a restoration task	select a restoration task	select a restoration task	select a restoration task	select a restoration task
Extensive	7	30	x			x				x				x			x	R2, R4, R3, R18, R17	select a restoration task	select a restoration task	select a restoration task	select a restoration task	select a restoration task	select a restoration task	select a restoration task	select a restoration task	select a restoration task	select a restoration task	select a restoration task	select a restoration task	select a restoration task	select a restoration task	select a restoration task	select a restoration task	select a restoration task	select a restoration task	select a restoration task	select a restoration task	select a restoration task	select a restoration task	select a restoration task	select a restoration task	select a restoration task	select a restoration task	select a restoration task	select a restoration task	select a restoration task	select a restoration task	select a restoration task
Severe	15	30	x			x			x				x				x	R17, R18, R22, R23	select a restoration task	select a restoration task	select a restoration task	select a restoration task	select a restoration task	select a restoration task	select a restoration task	select a restoration task	select a restoration task	select a restoration task	select a restoration task	select a restoration task	select a restoration task	select a restoration task	select a restoration task	select a restoration task	select a restoration task	select a restoration task	select a restoration task	select a restoration task	select a restoration task	select a restoration task	select a restoration task	select a restoration task	select a restoration task	select a restoration task	select a restoration task	select a restoration task	select a restoration task	select a restoration task	select a restoration task
Comments:
expert 5
Damage level	Idle time in days		Restoration time in days (after the initiation of the restoration works)															Restoration tasks & prioritisation (see Table 1)
(see Table 4 for description)	(before any restoration works)		0			3			15			30			60
	min	max	% traffic capacity of the bridge after damage
(1)	(2)	(3)	(4) (check mark “X”)															(5)
			0	50	100	0	50	100	0	50	100	0	50	100	0	50	100	Restoration tasks & prioritisation (see Table 1)	task 1	task 2	task 3	task 4	task 5	task 6	task 7	task 8	task 9	task 10	task 11	task 12	task 13	task 14	task 15	task 16	task 17	task 18	task 19	task 20	task 21	task 22	task 23	task 24	task 25	task 26	task 27	task 28	task 29	task 30	task 31
Minor	3	5		x				x			x			x			x	R1, R14, R5, R11	select a restoration task	select a restoration task	select a restoration task	select a restoration task	select a restoration task	select a restoration task	select a restoration task	select a restoration task	select a restoration task	select a restoration task	select a restoration task	select a restoration task	select a restoration task	select a restoration task	select a restoration task	select a restoration task	select a restoration task	select a restoration task	select a restoration task	select a restoration task	select a restoration task	select a restoration task	select a restoration task	select a restoration task	select a restoration task	select a restoration task	select a restoration task	select a restoration task	select a restoration task	select a restoration task	select a restoration task
Moderate	5	15		x			x			x				x			x	R1, R6, R7, R8, R5, R14, R11	select a restoration task	select a restoration task	select a restoration task	select a restoration task	select a restoration task	select a restoration task	select a restoration task	select a restoration task	select a restoration task	select a restoration task	select a restoration task	select a restoration task	select a restoration task	select a restoration task	select a restoration task	select a restoration task	select a restoration task	select a restoration task	select a restoration task	select a restoration task	select a restoration task	select a restoration task	select a restoration task	select a restoration task	select a restoration task	select a restoration task	select a restoration task	select a restoration task	select a restoration task	select a restoration task	select a restoration task
Extensive	5	15	x				x			x			x				x	R1, R2, R4, R15, R6, R10, R5, R21, R8	select a restoration task	select a restoration task	select a restoration task	select a restoration task	select a restoration task	select a restoration task	select a restoration task	select a restoration task	select a restoration task	select a restoration task	select a restoration task	select a restoration task	select a restoration task	select a restoration task	select a restoration task	select a restoration task	select a restoration task	select a restoration task	select a restoration task	select a restoration task	select a restoration task	select a restoration task	select a restoration task	select a restoration task	select a restoration task	select a restoration task	select a restoration task	select a restoration task	select a restoration task	select a restoration task	select a restoration task
Severe	5	15	x			x				x			x			x		R1, R3, R4, R22, R15, R18, R19	select a restoration task	select a restoration task	select a restoration task	select a restoration task	select a restoration task	select a restoration task	select a restoration task	select a restoration task	select a restoration task	select a restoration task	select a restoration task	select a restoration task	select a restoration task	select a restoration task	select a restoration task	select a restoration task	select a restoration task	select a restoration task	select a restoration task	select a restoration task	select a restoration task	select a restoration task	select a restoration task	select a restoration task	select a restoration task	select a restoration task	select a restoration task	select a restoration task	select a restoration task	select a restoration task	select a restoration task
Comments:
Traffic capacity (%) for 0, 3, 15 30 and 60 days
	Expert 1
damage level	0	3	3	15	15	30	30	60	60
minor	0	0	50	50	100	100	100	100	100
moderate	0	0	0	0	75	75	100	100	100
extensive	0	0	0	0	0	0	50	50	75
severe	0	0	0	0	0	0	0	0	0
	Expert 2
damage level	0	3	3	15	15	30	30	60	60
minor	100	100	100	100	100	100	100	100	100
moderate	50	50	50	50	100	100	100	100	100
extensive	0	0	0	0	50	50	50	50	100
severe	0	0	0	0	0	0	0	0	100
	Expert 3
damage level	0	3	3	15	15	30	30	60	60
minor	50	50	50	50	100	100	100	100	100
moderate	50	50	50	50	50	50	100	100	100
extensive	0	0	0	0	50	50	50	50	100
severe	0	0	0	0	0	0	50	50	50
	Expert 4
damage level	0	3	3	15	15	30	30	60	60
minor	100	100	100	100	100	100	100	100	100
moderate	50	50	50	50	100	100	100	100	100
extensive	0	0	0	0	50	50	100	100	100
severe	0	0	0	0	0	0	50	50	100
	Expert 5
damage level	0	3	3	15	15	30	30	60	60
minor	50	50	100	100	100	100	100	100	100
moderate	50	50	50	50	50	50	100	100	100
extensive	0	0	50	50	50	50	50	50	100
severe	0	0	0	0	50	50	50	50	50
	average
damage level	0	3	3	15	15	30	30	60	60
minor	60	60	80	80	100	100	100	100	100
moderate	40	40	40	40	75	75	100	100	100
extensive	0	0	10	10	40	40	60	60	95
severe	0	0	0	0	10	10	30	30	60
[truncated: 4 more columns]

## Sheet: answers-deep foundations
expert 1
Damage level	Idle time in days		Restoration time in days (after the initiation of the restoration works)															Restoration tasks & prioritisation (see Table 1)
(see Table 4 for description)	(before any restoration works)		0			3			15			30			60
	min	max	% traffic capacity of the bridge after damage
(1)	(2)	(3)	(4) (check mark “X”)															(5)
			0	50	100	0	50	100	0	50	100	0	50	100	0	50	100	Restoration tasks & prioritisation (see Table 1)	task 1	task 2	task 3	task 4	task 5	task 6	task 7	task 8	task 9	task 10	task 11	task 12	task 13	task 14	task 15	task 16	task 17	task 18	task 19	task 20	task 21	task 22	task 23	task 24	task 25	task 26	task 27	task 28	task 29	task 30	task 31
Minor	2	10	X				X				X			X			X	R1, R11, R12, R14	R1: armouring countermeasures and flow-altering	R11: erosion protection measures	R12: rip-rap and/or gabions for filling of scour hole and scour protection	R14: ground improvement per foundation	select a restoration task	select a restoration task	select a restoration task	select a restoration task	select a restoration task	select a restoration task	select a restoration task	select a restoration task	select a restoration task	select a restoration task	select a restoration task	select a restoration task	select a restoration task	select a restoration task	select a restoration task	select a restoration task	select a restoration task	select a restoration task	select a restoration task	select a restoration task	select a restoration task	select a restoration task	select a restoration task	select a restoration task	select a restoration task	select a restoration task	select a restoration task
Moderate	4	13	X			X				X	X			X			X	R1, R11, R12, R14, R15, R16	R1: armouring countermeasures and flow-altering	R11: erosion protection measures	R12: rip-rap and/or gabions for filling of scour hole and scour protection	R14: ground improvement per foundation	R15: installation of deep foundation system	R16: extension of foundation footing	select a restoration task	select a restoration task	select a restoration task	select a restoration task	select a restoration task	select a restoration task	select a restoration task	select a restoration task	select a restoration task	select a restoration task	select a restoration task	select a restoration task	select a restoration task	select a restoration task	select a restoration task	select a restoration task	select a restoration task	select a restoration task	select a restoration task	select a restoration task	select a restoration task	select a restoration task	select a restoration task	select a restoration task	select a restoration task
Extensive	13	26	X			X			X				X			X	X	R1, R2, R4, R5, R6, R7, R8, R9, R10, R11, R12, R14, R15, R16, R19	R1: armouring countermeasures and flow-altering	R2: temporary support per pier	R4: temporary support of one deck span /segment (midspan or support)	R5: repair cracks and spalling with epoxy and/or concrete	R6: re-alignment and/or leveling of pier	R7: re-alignment of bearings	R8: jacketing or local strengthening (pier or abutment or foundation)	R9: jacketing or local strengthening (deck)	R10: re-alignment of deck segment	R11: erosion protection measures	R12: rip-rap and/or gabions for filling of scour hole and scour protection	R14: ground improvement per foundation	R15: installation of deep foundation system	R16: extension of foundation footing	R19: temporary support and replacement of the bearings	select a restoration task	select a restoration task	select a restoration task	select a restoration task	select a restoration task	select a restoration task	select a restoration task	select a restoration task	select a restoration task	select a restoration task	select a restoration task	select a restoration task	select a restoration task	select a restoration task	select a restoration task	select a restoration task
Severe	40	65	X			X			X			X			X			R1, R2, R4, R5, R9, R10, R11, R12, R14, R15, R16, R18, R19, R22 or R23	R1: armouring countermeasures and flow-altering	R2: temporary support per pier	R4: temporary support of one deck span /segment (midspan or support)	R5: repair cracks and spalling with epoxy and/or concrete	R9: jacketing or local strengthening (deck)	R10: re-alignment of deck segment	R11: erosion protection measures	R12: rip-rap and/or gabions for filling of scour hole and scour protection	R14: ground improvement per foundation	R15: installation of deep foundation system	R16: extension of foundation footing	R18: reconstruction/replacement of the pier	R19: temporary support and replacement of the bearings	R22: demolish/replacement of a deck span/segment	select a restoration task	select a restoration task	select a restoration task	select a restoration task	select a restoration task	select a restoration task	select a restoration task	select a restoration task	select a restoration task	select a restoration task	select a restoration task	select a restoration task	select a restoration task	select a restoration task	select a restoration task	select a restoration task	select a restoration task
Comments:
Lag time here would make sense to be a bit more extended than in surface foundations as for example the extensive damage for surface corresponds to smaller scour depths, thus more intense flood. Thus, generally the lag time (which is dependent on the damage of other assets of the same road network) should be longer here.
expert 2
Damage level	Idle time in days		Restoration time in days (after the initiation of the restoration works)															Restoration tasks & prioritisation (see Table 1)
(see Table 4 for description)	(before any restoration works)		0			3			15			30			60
	min	max	% traffic capacity of the bridge after damage
(1)	(2)	(3)	(4) (check mark “X”)															(5)
			0	50	100	0	50	100	0	50	100	0	50	100	0	50	100	Restoration tasks & prioritisation (see Table 1)	task 1	task 2	task 3	task 4	task 5	task 6	task 7	task 8	task 9	task 10	task 11	task 12	task 13	task 14	task 15	task 16	task 17	task 18	task 19	task 20	task 21	task 22	task 23	task 24	task 25	task 26	task 27	task 28	task 29	task 30	task 31
Minor	4	14		X				X			X			X			X	R12, R5	select a restoration task	select a restoration task	select a restoration task	select a restoration task	select a restoration task	select a restoration task	select a restoration task	select a restoration task	select a restoration task	select a restoration task	select a restoration task	select a restoration task	select a restoration task	select a restoration task	select a restoration task	select a restoration task	select a restoration task	select a restoration task	select a restoration task	select a restoration task	select a restoration task	select a restoration task	select a restoration task	select a restoration task	select a restoration task	select a restoration task	select a restoration task	select a restoration task	select a restoration task	select a restoration task	select a restoration task
Moderate	10	30	X			X				X				X			X	R1, R12, R5	select a restoration task	select a restoration task	select a restoration task	select a restoration task	select a restoration task	select a restoration task	select a restoration task	select a restoration task	select a restoration task	select a restoration task	select a restoration task	select a restoration task	select a restoration task	select a restoration task	select a restoration task	select a restoration task	select a restoration task	select a restoration task	select a restoration task	select a restoration task	select a restoration task	select a restoration task	select a restoration task	select a restoration task	select a restoration task	select a restoration task	select a restoration task	select a restoration task	select a restoration task	select a restoration task	select a restoration task
Extensive	25	45	X			X			X					X			X	R1, R2, R6, R5, R16, R14, R12	select a restoration task	select a restoration task	select a restoration task	select a restoration task	select a restoration task	select a restoration task	select a restoration task	select a restoration task	select a restoration task	select a restoration task	select a restoration task	select a restoration task	select a restoration task	select a restoration task	select a restoration task	select a restoration task	select a restoration task	select a restoration task	select a restoration task	select a restoration task	select a restoration task	select a restoration task	select a restoration task	select a restoration task	select a restoration task	select a restoration task	select a restoration task	select a restoration task	select a restoration task	select a restoration task	select a restoration task
Severe	30	70	X			X			X			X					X	R1, R2, R4, R14, R5, R15, R16, R12	select a restoration task	select a restoration task	select a restoration task	select a restoration task	select a restoration task	select a restoration task	select a restoration task	select a restoration task	select a restoration task	select a restoration task	select a restoration task	select a restoration task	select a restoration task	select a restoration task	select a restoration task	select a restoration task	select a restoration task	select a restoration task	select a restoration task	select a restoration task	select a restoration task	select a restoration task	select a restoration task	select a restoration task	select a restoration task	select a restoration task	select a restoration task	select a restoration task	select a restoration task	select a restoration task	select a restoration task
Comments:
expert 3
Damage level	Idle time in days		Restoration time in days (after the initiation of the restoration works)															Restoration tasks & prioritisation (see Table 1)
(see Table 4 for description)	(before any restoration works)		0			3			15			30			60
	min	max	% traffic capacity of the bridge after damage
	(2)	(3)	(4) (check mark “X”)															(5)
			0	50	100	0	50	100	0	50	100	0	50	100	0	50	100	Restoration tasks & prioritisation (see Table 1)	task 1	task 2	task 3	task 4	task 5	task 6	task 7	task 8	task 9	task 10	task 11	task 12	task 13	task 14	task 15	task 16	task 17	task 18	task 19	task 20	task 21	task 22	task 23	task 24	task 25	task 26	task 27	task 28	task 29	task 30	task 31
Minor	5	20		x			x				x			x			X	R11, R12	select a restoration task	select a restoration task	select a restoration task	select a restoration task	select a restoration task	select a restoration task	select a restoration task	select a restoration task	select a restoration task	select a restoration task	select a restoration task	select a restoration task	select a restoration task	select a restoration task	select a restoration task	select a restoration task	select a restoration task	select a restoration task	select a restoration task	select a restoration task	select a restoration task	select a restoration task	select a restoration task	select a restoration task	select a restoration task	select a restoration task	select a restoration task	select a restoration task	select a restoration task	select a restoration task	select a restoration task
Moderate	3	15		x			x			x			x				x	R4, R11, R12, R5	select a restoration task	select a restoration task	select a restoration task	select a restoration task	select a restoration task	select a restoration task	select a restoration task	select a restoration task	select a restoration task	select a restoration task	select a restoration task	select a restoration task	select a restoration task	select a restoration task	select a restoration task	select a restoration task	select a restoration task	select a restoration task	select a restoration task	select a restoration task	select a restoration task	select a restoration task	select a restoration task	select a restoration task	select a restoration task	select a restoration task	select a restoration task	select a restoration task	select a restoration task	select a restoration task	select a restoration task
Extensive	2	12	x			x				x			x			x		R2, R4, R8, R11, R14, R10	select a restoration task	select a restoration task	select a restoration task	select a restoration task	select a restoration task	select a restoration task	select a restoration task	select a restoration task	select a restoration task	select a restoration task	select a restoration task	select a restoration task	select a restoration task	select a restoration task	select a restoration task	select a restoration task	select a restoration task	select a restoration task	select a restoration task	select a restoration task	select a restoration task	select a restoration task	select a restoration task	select a restoration task	select a restoration task	select a restoration task	select a restoration task	select a restoration task	select a restoration task	select a restoration task	select a restoration task
Severe	2	8	x			x			x				x			x		R2, R4, R9, R11, R8, R18	select a restoration task	select a restoration task	select a restoration task	select a restoration task	select a restoration task	select a restoration task	select a restoration task	select a restoration task	select a restoration task	select a restoration task	select a restoration task	select a restoration task	select a restoration task	select a restoration task	select a restoration task	select a restoration task	select a restoration task	select a restoration task	select a restoration task	select a restoration task	select a restoration task	select a restoration task	select a restoration task	select a restoration task	select a restoration task	select a restoration task	select a restoration task	select a restoration task	select a restoration task	select a restoration task	select a restoration task
Comments:
expert 4
Damage level	Idle time in days		Restoration time in days (after the initiation of the restoration works)															Restoration tasks & prioritisation (see Table 1)
(see Table 4 for description)	(before any restoration works)		0			3			15			30			60
	min	max	% traffic capacity of the bridge after damage
(1)	(2)	(3)	(4) (check mark “X”)															(5)
			0	50	100	0	50	100	0	50	100	0	50	100	0	50	100	Restoration tasks & prioritisation (see Table 1)	task 1	task 2	task 3	task 4	task 5	task 6	task 7	task 8	task 9	task 10	task 11	task 12	task 13	task 14	task 15	task 16	task 17	task 18	task 19	task 20	task 21	task 22	task 23	task 24	task 25	task 26	task 27	task 28	task 29	task 30	task 31
Minor	5	30			x			x			x			x			x	R12, R5	select a restoration task	select a restoration task	select a restoration task	select a restoration task	select a restoration task	select a restoration task	select a restoration task	select a restoration task	select a restoration task	select a restoration task	select a restoration task	select a restoration task	select a restoration task	select a restoration task	select a restoration task	select a restoration task	select a restoration task	select a restoration task	select a restoration task	select a restoration task	select a restoration task	select a restoration task	select a restoration task	select a restoration task	select a restoration task	select a restoration task	select a restoration task	select a restoration task	select a restoration task	select a restoration task	select a restoration task
Moderate	3	30		x			x				x			x			x	R8, R9, R5, R6, R7, R12	select a restoration task	select a restoration task	select a restoration task	select a restoration task	select a restoration task	select a restoration task	select a restoration task	select a restoration task	select a restoration task	select a restoration task	select a restoration task	select a restoration task	select a restoration task	select a restoration task	select a restoration task	select a restoration task	select a restoration task	select a restoration task	select a restoration task	select a restoration task	select a restoration task	select a restoration task	select a restoration task	select a restoration task	select a restoration task	select a restoration task	select a restoration task	select a restoration task	select a restoration task	select a restoration task	select a restoration task
Extensive	7	30	x			x			x				x				x	R17, R18	select a restoration task	select a restoration task	select a restoration task	select a restoration task	select a restoration task	select a restoration task	select a restoration task	select a restoration task	select a restoration task	select a restoration task	select a restoration task	select a restoration task	select a restoration task	select a restoration task	select a restoration task	select a restoration task	select a restoration task	select a restoration task	select a restoration task	select a restoration task	select a restoration task	select a restoration task	select a restoration task	select a restoration task	select a restoration task	select a restoration task	select a restoration task	select a restoration task	select a restoration task	select a restoration task	select a restoration task
Severe	15	30	x			x			x			x				x		R18, R17, R22, R23	select a restoration task	select a restoration task	select a restoration task	select a restoration task	select a restoration task	select a restoration task	select a restoration task	select a restoration task	select a restoration task	select a restoration task	select a restoration task	select a restoration task	select a restoration task	select a restoration task	select a restoration task	select a restoration task	select a restoration task	select a restoration task	select a restoration task	select a restoration task	select a restoration task	select a restoration task	select a restoration task	select a restoration task	select a restoration task	select a restoration task	select a restoration task	select a restoration task	select a restoration task	select a restoration task	select a restoration task
Comments:
expert 5
Damage level	Idle time in days		Restoration time in days (after the initiation of the restoration works)															Restoration tasks & prioritisation (see Table 1)
(see Table 4 for description)	(before any restoration works)		0			3			15			30			60
	min	max	% traffic capacity of the bridge after damage
(1)	(2)	(3)	(4) (check mark “X”)															(5)
			0	50	100	0	50	100	0	50	100	0	50	100	0	50	100	Restoration tasks & prioritisation (see Table 1)	task 1	task 2	task 3	task 4	task 5	task 6	task 7	task 8	task 9	task 10	task 11	task 12	task 13	task 14	task 15	task 16	task 17	task 18	task 19	task 20	task 21	task 22	task 23	task 24	task 25	task 26	task 27	task 28	task 29	task 30	task 31
Minor	3	5		x				x			x			x			x	R1, R11, R7, R10, R5	select a restoration task	select a restoration task	select a restoration task	select a restoration task	select a restoration task	select a restoration task	select a restoration task	select a restoration task	select a restoration task	select a restoration task	select a restoration task	select a restoration task	select a restoration task	select a restoration task	select a restoration task	select a restoration task	select a restoration task	select a restoration task	select a restoration task	select a restoration task	select a restoration task	select a restoration task	select a restoration task	select a restoration task	select a restoration task	select a restoration task	select a restoration task	select a restoration task	select a restoration task	select a restoration task	select a restoration task
Moderate	5	15		x			x			x				X			x	R1, R6, R7, R10, R12, R8, R5	select a restoration task	select a restoration task	select a restoration task	select a restoration task	select a restoration task	select a restoration task	select a restoration task	select a restoration task	select a restoration task	select a restoration task	select a restoration task	select a restoration task	select a restoration task	select a restoration task	select a restoration task	select a restoration task	select a restoration task	select a restoration task	select a restoration task	select a restoration task	select a restoration task	select a restoration task	select a restoration task	select a restoration task	select a restoration task	select a restoration task	select a restoration task	select a restoration task	select a restoration task	select a restoration task	select a restoration task
Extensive	5	15	x			x				x			x				x	R1, R4, R18, R10, R19, R9, R11	select a restoration task	select a restoration task	select a restoration task	select a restoration task	select a restoration task	select a restoration task	select a restoration task	select a restoration task	select a restoration task	select a restoration task	select a restoration task	select a restoration task	select a restoration task	select a restoration task	select a restoration task	select a restoration task	select a restoration task	select a restoration task	select a restoration task	select a restoration task	select a restoration task	select a restoration task	select a restoration task	select a restoration task	select a restoration task	select a restoration task	select a restoration task	select a restoration task	select a restoration task	select a restoration task	select a restoration task
Severe	5	15	x			x			x				x			x		R1, R23	select a restoration task	select a restoration task	select a restoration task	select a restoration task	select a restoration task	select a restoration task	select a restoration task	select a restoration task	select a restoration task	select a restoration task	select a restoration task	select a restoration task	select a restoration task	select a restoration task	select a restoration task	select a restoration task	select a restoration task	select a restoration task	select a restoration task	select a restoration task	select a restoration task	select a restoration task	select a restoration task	select a restoration task	select a restoration task	select a restoration task	select a restoration task	select a restoration task	select a restoration task	select a restoration task	select a restoration task
Comments:
Traffic capacity (%) for 0, 3, 15 30 and 60 days
	Expert 1
damage level	0	3	3	15	15	30	30	60	60
minor	0	0	50	50	100	100	100	100	100
moderate	0	0	0	0	75	75	100	100	100
extensive	0	0	0	0	0	0	50	50	75
severe	0	0	0	0	0	0	0	0	0
	Expert 2
damage level	0	3	3	15	15	30	30	60	60
minor	50	50	100	100	100	100	100	100	100
moderate	0	0	0	0	50	50	100	100	100
extensive	0	0	0	0	0	0	100	100	100
severe	0	0	0	0	0	0	0	0	100
	Expert 3
damage level	0	3	3	15	15	30	30	60	60
minor	50	50	50	50	100	100	100	100	100
moderate	50	50	50	50	50	50	50	50	100
extensive	0	0	0	0	50	50	50	50	50
severe	0	0	0	0	0	0	50	50	50
	Expert 4
damage level	0	3	3	15	15	30	30	60	60
minor	100	100	100	100	100	100	100	100	100
moderate	50	50	50	50	100	100	100	100	100
extensive	0	0	0	0	0	0	50	50	100
severe	0	0	0	0	0	0	0	0	50
	Expert 5
damage level	0	3	3	15	15	30	30	60	60
minor	50	50	100	100	100	100	100	100	100
moderate	50	50	50	50	50	50	100	100	100
extensive	0	0	0	0	50	50	50	50	100
severe	0	0	0	0	0	0	50	50	50
	average
damage level	0	3	3	15	15	30	30	60	60
minor	50	50	80	80	100	100	100	100	100
moderate	30	30	30	30	65	65	90	90	100
extensive	0	0	0	0	20	20	60	60	85
severe	0	0	0	0	0	0	20	20	50
[truncated: 4 more columns]
